# Supplementary material for: Switch to Fixed Dose of Doravirine, Lamivudine, Tenofovir Disoproxil Fumarate Versus Bictegravir, Emtricitabine, and Tenofovir Alafenamide Fumarate in Virologically Suppressed Adults on Efavirenz-Based Regimens: 48-Week Results of a Real-world, Prospective, Observational Cohort Study
Source: Open Forum Infect Dis. 2026 Jan 20;13(1):ofaf808. doi: 10.1093/ofid/ofaf808 (PMC12817991; doi:10.1093/ofid/ofaf808)
Supplement: ofaf808_Supplementary_Data [file ofaf808_supplementary_data.zip]

Archive with 4 entries (4 files):
- 4. Supplementary_Materials_Final_Clean.docx
- Supp Figure 1.tif
- Supp_Figure_2.tif
- Supp_Figure_3.tif
